# Supplementary material for: Relationships between upper extremity neuromuscular function and patient-reported outcomes among individuals with a history of glenohumeral labral repair
Source: PLoS One. 2025 Dec 12;20(12):e0338260. doi: 10.1371/journal.pone.0338260 (PMC12700448; doi:10.1371/journal.pone.0338260)
Supplement: S1 File — The spreadsheet presents demographic and outcome measures from the participants with history of glenohumeral labral repair (N = 16) that were used for analyses in the current study. Labels: mvc_MD_inv, mass normalized maximal shoulder abduction torque in the involved limb; mvc_MD_cont, mass normalized maximal shoulder abduction torque in the contralateral limb; mvc_FCR_inv, mass normalized maximal wrist flexion torque in the involved limb; mvc_FCR_cont, mass normalized maximal wrist flexion torque in the contralateral limb; H:M_inv, H:M ratio of flexor carpi radialis in the involved limb; H:M_cont, H:M ratio of flexor carpi radialis in the contralateral limb; amt_UT_inv, active motor threshold of upper trapezius in the involved limb; amt_UT_cont, active motor threshold of upper trapezius in the contralateral limb; amt_MD_inv, active motor threshold of middle deltoid in the involved limb; amt_MD_cont, active motor threshold of middle deltoid in the contralateral limb; amt_FCR_inv, active motor threshold of flexor carpi radialis in the involved limb; amt_FCR_cont, active motor threshold of flexor carpi radialis in the contralateral limb; DASH, Disability of Arm, Shoulder and Hand; OSS, The Oxford Shoulder Score; PCS, physical component score; MCS, mental component score; LSI_mvc_MD, limb symmetry index of maximal shoulder abduction strength; LSI_mvc_FCR, limb symmetry index of maximal wrist flexion strength; LSI_H:M, limb symmetry index of H:M ratio; LSI_amt_UT, limb symmetry index of active motor threshold in the upper trapezius; LSI_amt_MD, limb symmetry index of active motor threshold in the middle deltoid; LSI_amt_FCR, limb symmetry index of active motor threshold in the flexor carpi radialis. (XLSX) [file pone.0338260.s005.xlsx]

## Sheet: Sheet1
ID	age	ht (cm)	wt (kg)	mo. after surgery	tegner pre-op	tegner current	VAS	mvc_MD_inv	mvc_MD_cont	mvc_FCR_inv	mvc_FCR_cont	H:M_inv	H:M_cont	amt_UT_inv	amt_UT_cont	amt_MD_inv	amt_MD_cont	amt_FCR_inv	amt_FCR_cont	DASH	OSS	PCS	MCS	LSI_mvc_MD	LSI_mvc_FCR	LSI_H:M	LSI_amt_UT	LSI_amt_MD	LSI_amt_FCR
1	35	172.8	99	120	7	5	0.1	0.69	0.78	0.22	0.23	0.07	0.19	49	42	40	39	36	36	8.3	16	66	52.7	88.46	95.1	38.13	111.67	102.56	100
2	22	190.5	85	33	8	6	0.1	0.69	0.78	0.22	0.23	0.21	0.19	47	42	41	39	39	36	5	15	53.5	47.7	88.5	95.65	111.63	111.9	105.13	102.63
3	26	182.9	93.5	62	9	6	0.4	0.75	0.92	0.24	0.24	0.08	0.31	45	40	34	37	32	33	0	12	56.13	49.39	81.84	99.38	25.31	112.5	91.89	96.97
4	22	177.8	77	18	7	6	0.3	0.66	0.8	0.25	0.26	0.05	0.05	47	49	43	42	35	35	2.5	15	56.71	46.82	83.11	98.64	90.75	95.92	102.38	100
5	22	175.3	94	12	9	7	0.2	0.6	0.73	0.19	0.2	0.08	0.13	42	39	37	39	38	36	13.3	20	46.92	49.32	81.86	94.99	58.33	107.69	94.87	105.56
6	24	172.7	77	36	8	5	0.3	0.85	0.93	0.25	0.27	0.33	0.09	49	47	46	43	37	40	3.3	16	56.13	48.04	91.79	91.88	362.75	104.26	106.98	92.5
7	22	190.5	85	7	8	6	0.2	0.8	0.84	0.23	0.24	0.15	0.21	46	47	45	41	38	39	5	15	53.45	47.65	95.2	96.45	69.92	97.87	109.76	97.44
8	22	172.7	60	59	7	7	0.2	0.65	0.71	0.18	0.23	0.22	0.2	40	40	33	34	34	27	1.7	12	52.09	47.43	91.82	78.22		100	97.06	125.93
9	22	170.2	58.5	48	9	6	0.1	0.84	0.88	0.23	0.24	0.08	0.12	45	39	41	40	37	33	0	12	57.57	48.59	94.7	97.23	65.33	115.38	102.5	112.12
10	22	180.3	82	7	6	6	0.2	0.68	0.85	0.24	0.27	0.13	0.12	40	37	39	40	32	35	4.2	15	57	49.38	80.05	89.04	105.52	108.11	97.5	91.43
11	19	165.1	62	11	8	7	0.6	0.57	0.64	0.21	0.21	0.1	0.15	44	40	41	43	45	39	8.3	16	50.37	48.04	88.49	101.37	67.82	110	95.35	115.38
12	23	180.3	81	6	9	6	0.3	0.57	0.7		0.22	0.18	0.28	42	41	36	41	34	37	1.7	12	56.42	48.1	81.09		63.34	102.44	87.8	91.89
13	26	182.9	70	62	7	6	0.2	0.65	0.7	0.21	0.19	0.28	0.35	43	41	36	40	35	37	2.5	12	56.13	48.04	91.99	106.85	79.32	104.88	90	94.59
14	22	188	106	8	9	7	0.5	0.68	0.83	0.18	0.21	0.17	0.27	47	33	42	36	26	27	13.3	17	46.57	48.8	81.86	89.24	64.28	142.42	116.67	96.3
15	36	172.7	101	83	7	5	0.2	0.81	0.86	0.17	0.16	0.09	0.07	47	49	42	40	36	36	8.3	16	66.01	52.7	93.63	105.15	126.62	95.92	105	100
16	20	190.5	131	15	9	9	0.4	0.63	0.77	0.24	0.26	0.51	0.13	42	40	36	34	36	43	6.7	14	50.37	47.7	81.62	91.8	404.53	105	105.88	83.72
